# Supplementary material for: Expression of E. coli FimH Enhances Trafficking of an Orally Delivered Lactobacillus acidophilus Vaccine to Immune Inductive Sites via Antigen-Presenting Cells
Source: Vaccines (Basel). 2023 Jun 27;11(7):1162. doi: 10.3390/vaccines11071162 (PMC10384470; doi:10.3390/vaccines11071162)
Supplement: Supplementary file 1 [file vaccines-11-01162-s001.zip]

Archive with 1 entries (1 files):
- vaccines-2386679-supplementary.pdf
